# Supplementary material for: Description of the species of Dicoelothorax Ashmead (Chalcidoidea, Eucharitidae) and biology of D. platycerus Ashmead
Source: Zookeys. 2012 Jan 13;(165):33–46. doi: 10.3897/zookeys.165.2089 (PMC3272632; doi:10.3897/zookeys.165.2089)
Supplement: XML Treatment for Dicoelothorax parviceps [file zookeys.165.2089-treatment1.xml]

<!DOCTYPE tp:taxon-treatment
  PUBLIC "-//TaxonX//DTD Taxonomic Treatment Publishing DTD v0 20100105//EN" "tax-treatment-NSO.dtd">
<tp:taxon-treatment xmlns:tp="http://www.plazi.org/taxpub"><tp:treatment-meta><mixed-citation publication-type="journal"><person-group><name><surname>Torréns</surname><given-names>Javier</given-names></name><name><surname>Heraty</surname><given-names>John M.</given-names></name></person-group><article-title>Description of the species of 
                    <italic>Dicoelothorax</italic> Ashmead (Chalcidoidea, Eucharitidae) and biology of <italic>D. platycerus</italic> Ashmead</article-title><source>Zookeys</source><day>13</day><month>1</month><year>2012</year><volume>2012</volume><issue>165</issue><fpage>33</fpage><lpage>46</lpage><pub-id pub-id-type="doi">10.3897/zookeys.165.2089</pub-id></mixed-citation></tp:treatment-meta><tp:nomenclature><tp:taxon-name>
                        <tp:taxon-name-part taxon-name-part-type="genus">Dicoelothorax</tp:taxon-name-part>
                        <tp:taxon-name-part taxon-name-part-type="species">parviceps</tp:taxon-name-part>
                    <object-id xmlns:xlink="http://www.w3.org/1999/xlink" xlink:type="simple">http://species-id.net/wiki/Dicoelothorax_parviceps</object-id>
                    </tp:taxon-name><tp:taxon-authority>Cameron</tp:taxon-authority><xref ref-type="fig" rid="F1">Figs 1–5</xref><tp:nomenclature-citation-list><tp:nomenclature-citation><tp:taxon-name>Dicoelothorax parviceps</tp:taxon-name><comment><xref ref-type="bibr" rid="B3">Cameron 1913</xref>: 117–118; <xref ref-type="bibr" rid="B6">De Santis 1979</xref>: 107; <xref ref-type="bibr" rid="B7">De Santis 1980</xref>: 211; <xref ref-type="bibr" rid="B11">Heraty 2002</xref>: 130. Type female in BMNH 5.364 [examined], UCRC_ENT 310015.</comment></tp:nomenclature-citation></tp:nomenclature-citation-list></tp:nomenclature><tp:treatment-sec sec-type="Description"><title>Description.</title><p> Distinguished from <italic><tp:taxon-name>Dicoelothorax platycerus</tp:taxon-name></italic> by the mesosoma and frenal processes having distinct, widely spaced longitudinal striae (<xref ref-type="fig" rid="F1">Figs 2, 5</xref>); dorsal concavity of mesoscutum and scutellum smooth medially (<xref ref-type="fig" rid="F1">Fig. 2</xref>); frenal processes in dorsal view distinctly tapered with apex narrowly rounded (<xref ref-type="fig" rid="F1">Figs 2, 5</xref>); venation yellow with stigma pale brown; scutellar processes of male white and straight in lateral view, and 1.6× as long as scutellum (<xref ref-type="fig" rid="F1">Figs 4, 5</xref>).</p><p><bold>Female.</bold> Length3.8 mm. Head, mesosoma, coxae, petiole and Gt<sub>1</sub> except distal part black; basal ¾ of femora, frenal processes, distal part of Gt<sub>1</sub> and rest of terga brown; antenna yellowish to light brown; rest of legs and distal limits of terga yellowish. Wings slightly infuscate, venation yellow, stigmal vein pale brown (<xref ref-type="fig" rid="F1">Fig. 3</xref>).</p><p><italic>Head</italic> 1.7× as broad as high. Frons and face granulate, weakly strigose, with small and scattered setae (<xref ref-type="fig" rid="F1">Fig. 1</xref>). Eyes separated by 2.3× their height. Malar space as long as height of eye. Antenna with 8 segments; scape 2.9× as long as broad, broader apically, smooth, with a few scattered setae. Length of flagellum 0.9× height of head, basal flagellomere (homologous to F1+F2; <xref ref-type="bibr" rid="B11">Heraty 2002</xref>) as long as scape (BF, <xref ref-type="fig" rid="F1">Fig. 1</xref>), following flagellomeres serrate, clava rounded (<xref ref-type="fig" rid="F1">Fig. 1</xref>).</p><p><italic>Mesosoma.</italic> Midlobe of mesoscutum elevated anteriorly, with short, thin, decumbent and scattered setae; striate-rugose on anterior face of mesoscutum, sidelobes longitudinally striate, midlobe dorsally smooth and concave (<xref ref-type="fig" rid="F1">Figs 2, 3</xref>). Axilla and scutellar disc smooth and concave dorsally, scutellar disc longitudinally striate laterally. Scutoscutellar sulcus (SSS) weakly crenulate dorsally; deeply invaginated and smooth laterally. In dorsal view, frenal processes tapering toward narrowly rounded apex, with longitudinal striae distinct and widely spaced; processes 3.8× as long as maximum width and 2.1× as long as scutellum (frp, <xref ref-type="fig" rid="F1">Fig. 2</xref>), in profile curved over gaster. Upper half of mesepisternum and mesepimeron longitudinally striate. Hind coxa semiglobose, 1.9× as long as broad; with weak longitudinal striae and scattered, thin setae. Hind femur densely setose. Forewing 2.8× as long as broad; stigmal vein slender and perpendicular to wing margin, 3.3× as long as broad; postmarginal vein indistinct but present and about as long as stigmal vein (<xref ref-type="fig" rid="F1">Fig. 2</xref>).</p><p><italic>Metasoma</italic>. Petiole 4.1× as long as broad, 1.8× as long as hind coxa and 1.2× as long as hind femur; First gastral tergite (Gt<sub>1</sub>) smooth and without setae (Gt<sub>1</sub>, <xref ref-type="fig" rid="F1">Fig. 3</xref>).</p><p><bold>Male.</bold> Length 2.4 mm. Similar to female except for following. Antenna brown, frenal processes and venation completely white; Gt<sub>1</sub> and following segments yellowish (<xref ref-type="fig" rid="F1">Figs 4, 5</xref>); forewing hyaline. Head 1.3× as long as high. Eyes separated by 2.1× <!--PageBreak-->their height. Malar space 0.9× as height of eyes. Antenna pectinate; scape shorter than female, 2.4× as long as broad; branch of basal flagellomere 0.9× as long as height of head, following flagellomeres with branches progressively decreasing in length (<xref ref-type="fig" rid="F1">Fig. 4</xref>)<!--PageBreak-->. Mesoscutal depression rugose (<xref ref-type="fig" rid="F1">Fig. 5</xref>); axilla and scutellar disc narrower than mesoscutum and with longitudinal striae. SSS deeply crenulate dorsally. Frenal processes smaller than female; frenal processes 4.3× as long as maximum width, 1.6× as long as scutellum; spines straight in lateral view (<xref ref-type="fig" rid="F1">Figs 4, 5</xref>). Mesepisternum and mesepimeron with weak striae. Hind coxa 1.8× as long as broad. Petiole 3.4× as long as broad, 2.0× as long as hind coxa.</p><fig id="F1" position="float" orientation="portrait"><label>Figures 1–5.</label><caption><p><italic><tp:taxon-name>Dicoelothorax parviceps</tp:taxon-name></italic> <bold>1</bold> head and antenna (female, sublateral) <bold>2</bold> mesosoma (female, dorsal) <bold>3</bold> habitus (female) <bold>4</bold> habitus (male) <bold>5</bold> mesosoma (male, dorsal).</p></caption><graphic xmlns:xlink="http://www.w3.org/1999/xlink" xlink:href="ZooKeys-165-033-g001.jpg" position="float" orientation="portrait" xlink:type="simple"/></fig></tp:treatment-sec><tp:treatment-sec sec-type="Biology of Dicoelothorax parviceps"><title>Biology of <tp:taxon-name>Dicoelothorax parviceps</tp:taxon-name>.</title><p> Unknown.</p></tp:treatment-sec><tp:treatment-sec sec-type="Material examined"><title>Material examined.</title><p> COLOMBIA. Vichada, P. N. Tuparro, 16.vi.2000, Sharkey, UCRC_ENT 161564 (1 female, UCRC); same location and data, UCRC_ENT 92180 (1 male, UCRC).</p></tp:treatment-sec><ref-list><ref id="B3"><mixed-citation xmlns:xlink="http://www.w3.org/1999/xlink" xlink:type="simple"><person-group><name name-style="western"><surname>Cameron</surname><given-names>P</given-names></name></person-group> (<year>1913</year>)<article-title/><source>The Jounal of the Royal Agricultural and Commercial Society of British Guiana, Demerara </source><volume>3</volume>: <fpage>105</fpage>-<lpage>137</lpage>.</mixed-citation></ref><ref id="B6"><mixed-citation xmlns:xlink="http://www.w3.org/1999/xlink" xlink:type="simple"><person-group><name name-style="western"><surname>De Santis</surname><given-names>L</given-names></name></person-group> (<year>1979</year>) <source>Publicación Especial de la Comisión de Investigaciones científicas</source>, <publisher-loc>Provincia de Buenos Aires</publisher-loc>, <lpage>488</lpage> pp.</mixed-citation></ref><ref id="B7"><mixed-citation xmlns:xlink="http://www.w3.org/1999/xlink" xlink:type="simple"><person-group><name name-style="western"><surname>De Santis</surname><given-names>L</given-names></name></person-group> (<year>1980</year>)<source> Catálogo de los Himenópteros Brasileños de la Serie Parasitica incluyendo Bethyloidea.</source><publisher-name>Editora da Universidade Federal do Paraná</publisher-name>, <publisher-loc>Curitiba</publisher-loc>, <lpage>395</lpage> pp.</mixed-citation></ref><ref id="B11"><mixed-citation xmlns:xlink="http://www.w3.org/1999/xlink" xlink:type="simple"><person-group><name name-style="western"><surname>Heraty</surname><given-names>JM</given-names></name></person-group> (<year>2002</year>)<article-title> A revision of the genera of Eucharitidae (Hymenoptera: Chalcidoidea) of the World.</article-title><source>Memoirs of the American Entomological Institute </source><volume>68</volume>: <fpage>1</fpage>-<lpage>368</lpage>.</mixed-citation></ref></ref-list></tp:taxon-treatment>
