# Supplementary material for: Description of the species of Dicoelothorax Ashmead (Chalcidoidea, Eucharitidae) and biology of D. platycerus Ashmead
Source: Zookeys. 2012 Jan 13;(165):33–46. doi: 10.3897/zookeys.165.2089 (PMC3272632; doi:10.3897/zookeys.165.2089)
Supplement: XML Treatment for Dicoelothorax platycerus [file zookeys.165.2089-treatment2.xml]

<!DOCTYPE tp:taxon-treatment
  PUBLIC "-//TaxonX//DTD Taxonomic Treatment Publishing DTD v0 20100105//EN" "tax-treatment-NSO.dtd">
<tp:taxon-treatment xmlns:tp="http://www.plazi.org/taxpub"><tp:treatment-meta><mixed-citation publication-type="journal"><person-group><name><surname>Torréns</surname><given-names>Javier</given-names></name><name><surname>Heraty</surname><given-names>John M.</given-names></name></person-group><article-title>Description of the species of 
                    <italic>Dicoelothorax</italic> Ashmead (Chalcidoidea, Eucharitidae) and biology of <italic>D. platycerus</italic> Ashmead</article-title><source>Zookeys</source><day>13</day><month>1</month><year>2012</year><volume>2012</volume><issue>165</issue><fpage>33</fpage><lpage>46</lpage><pub-id pub-id-type="doi">10.3897/zookeys.165.2089</pub-id></mixed-citation></tp:treatment-meta><tp:nomenclature><tp:taxon-name>
                        <tp:taxon-name-part taxon-name-part-type="genus">Dicoelothorax</tp:taxon-name-part>
                        <tp:taxon-name-part taxon-name-part-type="species">platycerus</tp:taxon-name-part>
                    <object-id xmlns:xlink="http://www.w3.org/1999/xlink" xlink:type="simple">http://species-id.net/wiki/Dicoelothorax_platycerus</object-id>
                    </tp:taxon-name><tp:taxon-authority>Ashmead</tp:taxon-authority><xref ref-type="fig" rid="F2">Figs 6</xref><xref ref-type="fig" rid="F3"/><xref ref-type="fig" rid="F4"/><xref ref-type="fig" rid="F5"/><xref ref-type="fig" rid="F6">–31</xref><tp:nomenclature-citation-list><tp:nomenclature-citation><tp:taxon-name>Dicoelothorax platycerus</tp:taxon-name><comment><xref ref-type="bibr" rid="B2">Ashmead 1904</xref>: 470–471; <xref ref-type="bibr" rid="B6">De Santis 1979</xref>: 107; <xref ref-type="bibr" rid="B7">De Santis 1980</xref>: 211; <xref ref-type="bibr" rid="B11">Heraty 2002</xref>: 130, figs 113–119 (lectotype and paralectotype). Type females in USNM, <ext-link xmlns:xlink="http://www.w3.org/1999/xlink" ext-link-type="uri" xlink:href="http://www.chalcidtypes.com/default.asp?Action=Show_Types&amp;Single_Type=True&amp;TypeID=878" xlink:type="simple">http://www.chalcidtypes.com/default.asp?Action=Show_Types&amp;Single_Type=True&amp;TypeID=878</ext-link> [examined]</comment></tp:nomenclature-citation></tp:nomenclature-citation-list></tp:nomenclature><tp:treatment-sec sec-type="Description"><title>Description.</title><p>Distinguished from <italic><tp:taxon-name>Dicoelothorax parviceps</tp:taxon-name></italic> by the mesosoma and frenal processes having fine closely-spaced longitudinal striae, closer and more slightly raised in female (<xref ref-type="fig" rid="F2">Figs 8, 9</xref>, <xref ref-type="fig" rid="F3">12, 14</xref>); dorsal concavity of mesoscutum and scutellum smooth or weakly striate medially (<xref ref-type="fig" rid="F2">Figs 8, 9</xref>); frenal processes in dorsal view widened medially and narrowing only slightly to apex, which is almost the same width as their base and broadly rounded (<xref ref-type="fig" rid="F2">Figs 8, 9</xref>); venation brown; scutellar processes of male yellowish with diffuse black longitudinal band medially and apex black, slightly curved in lateral view, and almost twice as long as scutellum (<xref ref-type="fig" rid="F3">Figs 12, 14</xref>).</p><fig id="F2" position="float" orientation="portrait"><label>Figures 6–10.</label><caption><p><italic><tp:taxon-name>Dicoelothorax platycerus</tp:taxon-name></italic>(female) <bold>6</bold> habitus <bold>7</bold> head and antenna (sublateral) <bold>8</bold> mesosoma (dorsal) <bold>9</bold> scutellum (dorsal) <bold>10</bold> mesosoma (lateral).</p></caption><graphic xmlns:xlink="http://www.w3.org/1999/xlink" xlink:href="ZooKeys-165-033-g002.jpg" position="float" orientation="portrait" xlink:type="simple"/></fig><p><bold>Female.</bold> Length 3.0–4.5 mm. Head, mesosoma, coxae, petiole and Gt<sub>1</sub> except distal part black; flagellum, basal ¾ of femora, frenal process, distal part of Gt<sub>1</sub> and rest of terga brown but with processes sometimes completely black; scape, pedicel and rest of legs and distal limits of terga yellowish (<xref ref-type="fig" rid="F2">Figs 6, 8, 9</xref>). Wings slightly infuscate, venation brown.</p><p><italic>Head</italic> 1.4–1.5× as broad as high. Frons and face granulate, weakly strigose, with small and scattered setae or without setae (<xref ref-type="fig" rid="F2">Fig. 7</xref>). Eyes separated by 2.3–2.7× their height. Malar space 0.8–1.2× as long as height of eyes. Antenna with 8 segments; scape 2.4–2.8× as long as broad, slightly broader apically, smooth, with a few scattered setae. Length of flagellum 0.7–0.9× height of head, basal flagellomere 0.8–1.2× as long as scape, basal flagellomere ranging from serrate to clavate, following flagellomeres serrate, clava rounded (<xref ref-type="fig" rid="F2">Fig. 7</xref>).</p><p><italic>Mesosoma.</italic> Midlobe of mesoscutum elevated anteriorly, with short, thin, decumbent and scattered setae; striate-rugose on anterior face, sidelobes longitudinally striate<!--PageBreak-->, modlobe dorsally smooth or weakly striate and concave (<xref ref-type="fig" rid="F2">Figs 6, 10</xref>). Axilla and scutellar disc smooth and concave dorsally, scutellar disc longitudinally striate laterally. SSS weakly crenulate dorsally and deeply invaginated and smooth laterally (<xref ref-type="fig" rid="F2">Figs 8, 9</xref>)<!--PageBreak-->. In dorsal view, frenal processes widened medially and tapering only slightly to apex, apically almost the same width as their base and broadly rounded, with longitudinal striae slightly marked and closely spaced; processes 3.1–3.5× as long as maximum width and 2.4–2.7× as long as scutellum (<xref ref-type="fig" rid="F2">Figs 6, 8, 9</xref>); in profile, curved over gaster. Upper half of mesepisternum and mesepimeron longitudinally striate. Hind coxa semiglobose and elongate, 1.7–2.1× as long as broad; with weak longitudinal striae and scattered, thin setae (<xref ref-type="fig" rid="F2">Fig. 10</xref>). Hind femur densely setose. Forewing <!--PageBreak-->2.3–2.5× as long as broad; stigmal vein slender and perpendicular to wing margin, 1.9–2.2× as long as broad; postmarginal vein indistinct and less than half as long as stigmal vein (<xref ref-type="fig" rid="F2">Fig. 8</xref>).</p><p><italic>Metasoma</italic>. Petiole 3.6–4.1× as long as broad, 1.7–2.0× as long as hind coxa and 1.2–1.3× as long as hind femur; Gt<sub>1</sub> smooth and without setae (<xref ref-type="fig" rid="F2">Figs 6, 10</xref>).</p><p><bold>Male.</bold> Length 3.0–3.8 mm. Similar to female except for following. Antenna brown, frenal processes yellowish with a diffuse black longitudinal band medially and apex black, this band can be extended laterally and covering almost entire surface, or it can be reduced to a narrow medial line (<xref ref-type="fig" rid="F3">Figs 11, 12, 14</xref>); wing venation white, forewing hyaline. Head 1.5–1.6× as long as high. Eyes separated by 2.2–2.4× their height. Malar space 0.7–0.9× as height of eyes. Antenna pectinate; scape shorter than female, 1.8–1.9× as long as broad; basal flagellomere 0.9–1.0× as long as height of head, following flagellomeres with branches progressively decreasing in length  (<xref ref-type="fig" rid="F3">Fig. 13</xref>). Mesosoma with striae stronger than female, mesoscutal depression rugose (<xref ref-type="fig" rid="F3">Fig. 12</xref>); axilla and scutellar disc narrower than mesoscutum and with longitudinal striae; scutellum with a small depression anterior to union of processes (<xref ref-type="fig" rid="F3">Figs 12, 14</xref>). SSS deeply crenulate dorsally. Frenal processes narrowing toward apex; 3.7–4.4× as long as maximum width, 1.7–2.1× as long as scutellum (<xref ref-type="fig" rid="F3">Figs 12, 14</xref>); in profile, uniformly and slightly curved over gaster. Hind coxa 1.8–2.1× as long as broad. Petiole 3.8–4.3× as long as broad, 1.7–2.1× as long as hind coxa. Gaster smaller than female.</p><fig id="F3" position="float" orientation="portrait"><label>Figures 11–14.</label><caption><p><italic><tp:taxon-name>Dicoelothorax platycerus</tp:taxon-name></italic> (male) <bold>11</bold> habitus <bold>12</bold> mesosoma (dorsal) <bold>13</bold> head and mesoscutum (lateral) <bold>14</bold> scutellum (dorsal).</p></caption><graphic xmlns:xlink="http://www.w3.org/1999/xlink" xlink:href="ZooKeys-165-033-g003.jpg" position="float" orientation="portrait" xlink:type="simple"/></fig><p><bold>Eggs.</bold> Length of egg body 0.18 mm and caudal stalk 0.08 mm (<xref ref-type="fig" rid="F4">Fig. 19</xref>). Undeveloped eggs are whitish and translucent with a smooth chorion, slightly flattened dorsally and convex ventrally, with a caudal stalk that is about half the length of the egg body. The egg is similar to other <tp:taxon-name>Eucharitinae</tp:taxon-name> as described by <xref ref-type="bibr" rid="B13">Heraty and Darling (1984)</xref>.</p><fig id="F4" position="float" orientation="portrait"><label>Figures 15–20.</label><caption><p>Biology and immature stages of <italic><tp:taxon-name>Dicoelothorax platycerus</tp:taxon-name></italic> <bold>15</bold> habitat <bold>16</bold> <italic><tp:taxon-name>Pseudabutilon virgatum</tp:taxon-name></italic> <bold>17</bold> underside leaf of <italic><tp:taxon-name>Pseudabutilon virgatum</tp:taxon-name></italic> with eggs <bold>18</bold> magnified area with eggs <bold>19</bold> egg <bold>20</bold> planidium.</p></caption><graphic xmlns:xlink="http://www.w3.org/1999/xlink" xlink:href="ZooKeys-165-033-g004.jpg" position="float" orientation="portrait" xlink:type="simple"/></fig></tp:treatment-sec><tp:treatment-sec sec-type="Planidium"><title>Planidium.</title><p>As described for other <tp:taxon-name>Eucharitinae</tp:taxon-name> by <xref ref-type="bibr" rid="B13">Heraty and Darling (1984)</xref>, but distinguished as follows: length 0.09 mm, width 0.05 mm (<xref ref-type="fig" rid="F4">Fig. 20</xref>); pleurostomal spine not observed; anterior pair of placoid sensilla connected to lateral margin by single line of weakness, dorsal cranial spines absent; ventral transverse process of cranium fingerlike; tergopleural line (Tp) separating pleural and dorsal tergites present on tergites TII–VIII; TI and TII fused dorsally, with two pair of small setae dorsally; TIII with one pair of setae ventrally and one pair dorsally; TV with one pair of stout setae ventrally, reaching to TVII; TVI with one pair of stout setae lateral to Tp; TIX entire and with two long lateral processes ventrally reaching to middle of caudal cerci; TXII with lateral processes reaching to almost the middle of caudal cerci; caudal cerci stout (<xref ref-type="fig" rid="F4">Fig. 20</xref>).</p></tp:treatment-sec><tp:treatment-sec sec-type="Pupa"><title>Pupa.</title><p> Length: 5.4–6.7 mm (<xref ref-type="fig" rid="F6">Figs 26–31</xref>). The pupa are similar to the description by <xref ref-type="bibr" rid="B16">Pérez-Lachaud et al. (2006a)</xref> for <italic><tp:taxon-name>Kapala izapa</tp:taxon-name></italic> Carmichael, but differ as follows: with blunt conical projections on each sidelobe of mesoscutum (<xref ref-type="fig" rid="F6">Figs 27, 29</xref>); one pair of conical and pointed projections in the axilla; undeveloped frenal processes broad and flattened; gaster with raised ridges along metasomal tergites, the first tergite with lateral and ventral projections, and following segments with dorsal, lateral and ventral<!--PageBreak--><!--PageBreak--> projections. The larval exuvium was attached to the terminal segments of the gaster (<xref ref-type="fig" rid="F6">Figs 28, 30, 31</xref>). Pupation occurs inside of the ant cocoon (<xref ref-type="fig" rid="F6">Fig. 26</xref>).</p><fig id="F5" position="float" orientation="portrait"><label>Figures 21–25.</label><caption><p>Biology and immature stages of <italic><tp:taxon-name>Dicoelothorax platycerus</tp:taxon-name></italic> <bold>21</bold> nest entrace of <italic><tp:taxon-name>Ectatomma brunneum</tp:taxon-name></italic> (opening indicated) <bold>22</bold> brood chamber (indicated) <bold>23</bold> brood chamber magnified <bold>24</bold> prepupa parasitized (2nd instar larva indicated and magnified) <bold>25</bold> ant larva parasitized (attached planidium magnified).</p></caption><graphic xmlns:xlink="http://www.w3.org/1999/xlink" xlink:href="ZooKeys-165-033-g005.jpg" position="float" orientation="portrait" xlink:type="simple"/></fig><fig id="F6" position="float" orientation="portrait"><label>Figures 26–31.</label><caption><p>Pupae of <italic><tp:taxon-name>Dicoelothorax platycerus</tp:taxon-name></italic> <bold>26</bold> pupa extracted with ant cocoon (female, lateral) <bold>27</bold> head (female, ventral) <bold>28</bold> pupa in ventral view (female) <bold>29</bold> head (male, ventral) <bold>30</bold> pupa in dorsal view (female) <bold>31</bold> pupa in lateral view (male).</p></caption><graphic xmlns:xlink="http://www.w3.org/1999/xlink" xlink:href="ZooKeys-165-033-g006.jpg" position="float" orientation="portrait" xlink:type="simple"/></fig></tp:treatment-sec><tp:treatment-sec sec-type="Habitat and location"><title>Habitat and location.</title><p> Specimens were collected in San Vicente (Tucumán, Argentina). In this region it is common to find <italic><tp:taxon-name>Aspidosperma quebracho-blanco</tp:taxon-name></italic> Schlecht.(Quebracho blanco), <italic><tp:taxon-name>Cassia</tp:taxon-name></italic>, <italic><tp:taxon-name>Cercidium</tp:taxon-name></italic> sp. (Brea), <italic><tp:taxon-name>Cereus validus</tp:taxon-name></italic> Haworth, <italic><tp:taxon-name>Harrisia pomanensis</tp:taxon-name></italic> (F.A.C.Weber) Britton &amp; Rose, <italic><tp:taxon-name>Jodina rhombifolia</tp:taxon-name></italic> Hooker et Arnott (Sombra de toro), <italic><tp:taxon-name>Opuntia</tp:taxon-name></italic> sp. (Tuna, Quimilo), and <italic><tp:taxon-name>Prosopis</tp:taxon-name></italic> sp. (Algarrobo). This vegetation corresponds to the chaco serrano ecoregion (<italic>sensu</italic> <xref ref-type="bibr" rid="B8">Digilio and Legname 1966</xref>). The host plant, <italic><tp:taxon-name>Pseudabutilon virgatum</tp:taxon-name></italic>, was widely distributed, but the specimens associated with <italic><tp:taxon-name>Dicoelothorax</tp:taxon-name></italic> were collected in a forest of <italic><tp:taxon-name>Prosopis</tp:taxon-name></italic> sp., 12 meters north of the road (<xref ref-type="fig" rid="F4">Fig. 15</xref>).</p></tp:treatment-sec><tp:treatment-sec sec-type="Host Plant"><title>Host Plant.</title><p><italic><tp:taxon-name>Pseudabutilon virgatum</tp:taxon-name></italic> is a ligneous shrub that grows not more than 1 m in height, persists year round, and blooms in the humid seasons (spring-summer); its leaves are ovate and marginally serrate and last to the beginning of the cold season (May-June) (<xref ref-type="fig" rid="F4">Fig. 16</xref>).</p></tp:treatment-sec><tp:treatment-sec sec-type="Host ants"><title>Host ants.</title><p> <italic><tp:taxon-name>Ectatomma brunneum</tp:taxon-name></italic> workers were observed and sampled from under the plants with <italic><tp:taxon-name>Dicoelothorax</tp:taxon-name></italic>. In a radius of about 4m, we found three ant nests (H1–H3). The disposition of chambers and general structure of nests are similiar to those observed by <xref ref-type="bibr" rid="B15">Lapola et al. (2003)</xref>,. Nests had 1 to 3 openings at ground level, without any structure elevated above the surface (<xref ref-type="fig" rid="F5">Fig. 21</xref>). Chambers from which the immature stages were extracted were found at a depth of 10 to 13 cm (<xref ref-type="fig" rid="F5">Figs 22, 23</xref>). In two of those nests we found immature stages of ants and parasitoids; in the other (H3) we only found a chamber with a collection of arthropods suggesting that it was a food cache. Nest H1 contained 17 cocoons and 2 larvae, and nest H2 had 97 larvae and no cocoons.</p></tp:treatment-sec><tp:treatment-sec sec-type="Life History of Dicoelothorax platycerus"><title>Life History of <tp:taxon-name>Dicoelothorax platycerus</tp:taxon-name>.</title><p> Collections of adults of <italic><tp:taxon-name>Dicoelothorax platycerus</tp:taxon-name></italic>, <italic><tp:taxon-name>Pseudabutilon virgatum</tp:taxon-name></italic>, and ant nests were made in 2009 (March 12) and 2010 (March 27 and April 3). Females placed in plastic tubes were observed ovipositing on the undersides of the leaves of <italic><tp:taxon-name>Pseudabutilon virgatum</tp:taxon-name></italic> (<xref ref-type="fig" rid="F4">Figs 17, 18</xref>). A single gravid female oviposited about 40 eggs per 1 mm<sup>2</sup> between the spicules forming the pubescence on the underside of leaves (<xref ref-type="fig" rid="F4">Figs 17, 18</xref>). Numerous mites were observed on the leaves, and oviposition under the dense network of spicules appears to be a protection against egg predators. Eggs hatched within 10 days; however, many of the remaining eggs contained mature planidia that did not hatch. First instars (planidia) are very mobile and have a propensity to jump. Larvae presumably attach phoretically to foraging ants under the host plant and get carried back to the ant nest where they attack the ant larvae (<xref ref-type="bibr" rid="B5">Clausen 1941</xref>). Of two pupae of <italic><tp:taxon-name>Dicoelothorax platycerus</tp:taxon-name></italic> obtained in H1, one male emerged 12 days after the nest was excavated; whereas the other pupa (female) did not emerge (<xref ref-type="fig" rid="F6">Figs 26–31</xref>). The percentage of parasitism ranged from 6.2% in H2 to 21% in H1. In nest H1, 17 cocoons were recovered, with two pupae of <italic><tp:taxon-name>Dicoelothorax platycerus</tp:taxon-name></italic> (1 female and 1 male) and 2 ant prepupae parasitized by second instars of <italic><tp:taxon-name>Dicoelothorax platycerus</tp:taxon-name></italic> (<xref ref-type="fig" rid="F5">Fig. 24</xref>). In nest H2, 97 larvae were recovered with 6 parasitized by planidia (<xref ref-type="fig" rid="F5">Fig. 25</xref>).</p></tp:treatment-sec><tp:treatment-sec sec-type="Discussion"><title>Discussion.</title><p><italic><tp:taxon-name>Ectatomma brunneum</tp:taxon-name></italic> was reported as the ant host for an unidentified species of <italic><tp:taxon-name>Kapala</tp:taxon-name></italic> (<tp:taxon-name>Eucharitidae</tp:taxon-name>: <tp:taxon-name>Eucharitini</tp:taxon-name>) in French Guiana, (<xref ref-type="bibr" rid="B14">Lachaud et al. 2011</xref>). It is noteworthy that the same ant species is the primary host for at least two different eucharitid genera. Similarly, <italic><tp:taxon-name>Ectatomma tuberculatum</tp:taxon-name></italic> (Olivier) can be attacked by three different eucharitid genera, <italic><tp:taxon-name>Dilocantha</tp:taxon-name></italic>, <italic><tp:taxon-name>Isomerala</tp:taxon-name></italic> and <italic><tp:taxon-name>Kapala</tp:taxon-name></italic> (<xref ref-type="bibr" rid="B17">Pérez-Lachaud et al. 2006b</xref>).</p></tp:treatment-sec><tp:treatment-sec sec-type="Material examined"><title>Material examined.</title><p>ARGENTINA. Salta, Tartagal, xii.1971, UCRC_ENT 305490 and UCRC_ENT 305491 (2 males, AMNH). Salta, Güemes, 7.ii.1983, UCRC_ENT<!--PageBreak--> 305492 (1 female, AMNH); same location and data, UCRC_ENT 305493 (1 male, AMNH). Salta, Cabeza de Buey, <named-content xmlns:xlink="http://www.w3.org/1999/xlink" content-type="dwc:verbatimCoordinates" xlink:type="simple">24°47'36"S, 64°01'57"W</named-content>, 15–16.iii.2007, J.&amp;J. Heraty &amp; J. Torréns, UCRC_ENT 305494 (1 female, UCRC); same location and data, UCRC_ENT 305495 and UCRC_ENT 305496 (2 males, UCRC); same location and data, UCRC_ENT 305497, UCRC_ENT 305498 and UCRC_ENT 305499 (3 males, IFML). Salta, Cabeza de Buey, <named-content xmlns:xlink="http://www.w3.org/1999/xlink" content-type="dwc:verbatimCoordinates" xlink:type="simple">24°47'36"S, 64°01'57"W</named-content>, 19.ii.2008, P. Fidalgo, UCRC_ENT 305500 (1 female, MACN); same location and data, UCRC_ENT 305501 (1 male, MACN). Salta, Lumbreras, <named-content xmlns:xlink="http://www.w3.org/1999/xlink" content-type="dwc:verbatimCoordinates" xlink:type="simple">25°12'19"S, 64°54'34"W</named-content>, 14.iii.2009, J. Torréns, UCRC_ENT 305502 (1 female, IFML). Tucumán, San Vicente, <named-content xmlns:xlink="http://www.w3.org/1999/xlink" content-type="dwc:verbatimCoordinates" xlink:type="simple">26°25'36"S, 65°15'41"W</named-content>, 12.iii.2009, J. Torréns, UCRC_ENT 305503 and UCRC_ENT 305504 (2 females, IFML); same location, 27.iii.2010, J. Torréns, ex. Pupa of <italic><tp:taxon-name>Ectatomma</tp:taxon-name></italic> brunneum UCRC_ENT 305505 (1 female, IFML); same location and data, UCRC_ENT 305506 (1 male, IFML); same location, 03.iv.2010, J. Torréns, ex. pupa of <italic><tp:taxon-name>Ectatomma brunneum</tp:taxon-name></italic>, UCRC_ENT 305507 (1 male, IFML).</p></tp:treatment-sec><ref-list><ref id="B2"><mixed-citation xmlns:xlink="http://www.w3.org/1999/xlink" xlink:type="simple"><person-group><name name-style="western"><surname>Ashmead</surname><given-names>WH</given-names></name></person-group> (<year>1904</year>)<source> Classification of the chalcid flies, or the superfamily Chalcidoidea, with descriptions of new species in the Carnegie Museum, collected in South America by Herbert H. Smith. Memoirs of the Carnegie Museum 1: i–xi, 225–551, pls. xxxi–xxxix.</source></mixed-citation></ref><ref id="B6"><mixed-citation xmlns:xlink="http://www.w3.org/1999/xlink" xlink:type="simple"><person-group><name name-style="western"><surname>De Santis</surname><given-names>L</given-names></name></person-group> (<year>1979</year>) <source>Publicación Especial de la Comisión de Investigaciones científicas</source>, <publisher-loc>Provincia de Buenos Aires</publisher-loc>, <lpage>488</lpage> pp.</mixed-citation></ref><ref id="B7"><mixed-citation xmlns:xlink="http://www.w3.org/1999/xlink" xlink:type="simple"><person-group><name name-style="western"><surname>De Santis</surname><given-names>L</given-names></name></person-group> (<year>1980</year>)<source> Catálogo de los Himenópteros Brasileños de la Serie Parasitica incluyendo Bethyloidea.</source><publisher-name>Editora da Universidade Federal do Paraná</publisher-name>, <publisher-loc>Curitiba</publisher-loc>, <lpage>395</lpage> pp.</mixed-citation></ref><ref id="B11"><mixed-citation xmlns:xlink="http://www.w3.org/1999/xlink" xlink:type="simple"><person-group><name name-style="western"><surname>Heraty</surname><given-names>JM</given-names></name></person-group> (<year>2002</year>)<article-title> A revision of the genera of Eucharitidae (Hymenoptera: Chalcidoidea) of the World.</article-title><source>Memoirs of the American Entomological Institute </source><volume>68</volume>: <fpage>1</fpage>-<lpage>368</lpage>.</mixed-citation></ref><ref id="B13"><mixed-citation xmlns:xlink="http://www.w3.org/1999/xlink" xlink:type="simple"><person-group><name name-style="western"><surname>Heraty</surname><given-names>JM</given-names></name><name name-style="western"><surname>Darling</surname><given-names>DC</given-names></name></person-group> (<year>1984</year>)<article-title> Comparative morphology of the planidial larvae of Eucharitidae and Perilampidae (Hymenoptera: Chalcidoidea).</article-title><source>Systematic Entomology </source><volume>9</volume>: <fpage>309</fpage>-<lpage>328</lpage>. <ext-link ext-link-type="uri" xlink:href="http://dx.doi.org/10.1111/j.1365-3113.1984.tb00056.x" xlink:type="simple">doi: 10.1111/j.1365-3113.1984.tb00056.x</ext-link></mixed-citation></ref><ref id="B16"><mixed-citation xmlns:xlink="http://www.w3.org/1999/xlink" xlink:type="simple"><person-group><name name-style="western"><surname>Pérez-Lachaud</surname><given-names>G</given-names></name><name name-style="western"><surname>Heraty</surname><given-names>JM</given-names></name><name name-style="western"><surname>Carmichael</surname><given-names>A</given-names></name><name name-style="western"><surname>Lachaud</surname><given-names>J-P</given-names></name></person-group> (<year>2006a</year>)<article-title> Biology and behavior of <italic>Kapala</italic> (Hymenoptera : Eucharitidae) attacking <italic>Ectatomma</italic>, <italic>Gnamptogenys</italic>, and <italic>Pachycondyla</italic> (Formicidae: Ectatomminae and Ponerinae) in Chiapas, Mexico.</article-title><source>Annals of the Entomological Society of America </source><volume>99</volume>: <fpage>567</fpage>-<lpage>576</lpage>. <ext-link ext-link-type="uri" xlink:href="http://dx.doi.org/10.1603/0013-8746(2006)99[567:BABOKH]2.0.CO;2" xlink:type="simple">doi: 10.1603/0013-8746(2006)99[567:BABOKH]2.0.CO;2</ext-link></mixed-citation></ref><ref id="B8"><mixed-citation xmlns:xlink="http://www.w3.org/1999/xlink" xlink:type="simple"><person-group><name name-style="western"><surname>Digilio</surname><given-names>APL</given-names></name><name name-style="western"><surname>Legname</surname><given-names>PR</given-names></name></person-group> (<year>1966</year>)<source> Los árboles indígenas de la provincia de Tucumán. Opera Lilloana, XV. Unpaginated.</source></mixed-citation></ref><ref id="B15"><mixed-citation xmlns:xlink="http://www.w3.org/1999/xlink" xlink:type="simple"><person-group><name name-style="western"><surname>Lapola</surname><given-names>DM</given-names></name><name name-style="western"><surname>Antonialli-Jr</surname><given-names>WF</given-names></name><name name-style="western"><surname>Giannotti</surname><given-names>E</given-names></name></person-group> (<year>2003</year>)<article-title> Arquitetura de ninhos da formiga neotropical <italic>Ectatomma brunneum</italic> Fr. Smith, 1858 (Formicidae: Ponerinae) em ambientes alterados.</article-title><source>Revista Brasileira de Zoociências </source><volume>5</volume> (<issue>2</issue>): <fpage>177</fpage>-<lpage>188</lpage>.</mixed-citation></ref><ref id="B5"><mixed-citation xmlns:xlink="http://www.w3.org/1999/xlink" xlink:type="simple"><person-group><name name-style="western"><surname>Clausen</surname><given-names>CP</given-names></name></person-group> (<year>1941</year>)<article-title> The habits of the Eucharidae.</article-title><source>Psyche </source><volume>48</volume>: <fpage>57</fpage>-<lpage>69</lpage>.</mixed-citation></ref><ref id="B14"><mixed-citation xmlns:xlink="http://www.w3.org/1999/xlink" xlink:type="simple"><person-group><name name-style="western"><surname>Lachaud</surname><given-names>J-P</given-names></name><name name-style="western"><surname>Cerdan</surname><given-names>P</given-names></name><name name-style="western"><surname>Pérez-Lachaud</surname><given-names>G</given-names></name></person-group> (<year>2011</year>)<source> Poneromorph Ants Associated with Parasitoid Wasps of the genus <italic>Kapala</italic> Cameron (Hymenoptera: Eucharitidae) in French Guiana. Psyche, vol. 2012, Article ID 393486, 6 pages, 2012.</source><ext-link ext-link-type="uri" xlink:href="http://dx.doi.org/10.1155/2012/393486" xlink:type="simple">doi: 10.1155/2012/393486</ext-link></mixed-citation></ref><ref id="B17"><mixed-citation xmlns:xlink="http://www.w3.org/1999/xlink" xlink:type="simple"><person-group><name name-style="western"><surname>Pérez-Lachaud</surname><given-names>G</given-names></name><name name-style="western"><surname>López-Méndez,</surname><given-names>JA</given-names></name><name name-style="western"><surname>Lachaud</surname><given-names>J-P</given-names></name></person-group> (<year>2006b</year>)<source> Eucharitid parasitism of the Neotropical ant <italic>Ectatomma tuberculatum</italic>: parasitoid co-occurrence, seasonal variation, and multiparasitism. Biotropica 38: 574–576.</source><ext-link ext-link-type="uri" xlink:href="http://dx.doi.org/10.1111/j.1744-7429.2006.00169.x" xlink:type="simple">doi: 10.1111/j.1744-7429.2006.00169.x</ext-link></mixed-citation></ref></ref-list></tp:taxon-treatment>
